# Supplementary material for: Diet Supplementation with Fish-Derived Extracts Suppresses Diabetes and Modulates Intestinal Microbiome in a Murine Model of Diet-Induced Obesity
Source: Mar Drugs. 2021 May 11;19(5):268. doi: 10.3390/md19050268 (PMC8151984; doi:10.3390/md19050268)
Supplement: Supplementary file 1 [file marinedrugs-19-00268-s001.zip]

Archive with 1 entries (1 files):
- marinedrugs-1201777-supplementary.pdf
